# Supplementary material for: Tumor protein D52 is upregulated in oral squamous carcinoma cells under hypoxia in a hypoxia-inducible-factor-independent manner and is involved in cell death resistance
Source: Cell Biosci. 2021 Jul 3;11:122. doi: 10.1186/s13578-021-00634-0 (PMC8255020; doi:10.1186/s13578-021-00634-0)
Supplement: Supplementary file 2 — Additional file 2: Table S1. Primer pairs (sense and antisense strands) used for RT-qPCR in the present study. [file 13578_2021_634_MOESM2_ESM.xlsx]

## Sheet: Sheet1
TPD52	Sence	ACGATCAGTGCCACAGAGACC
	Antisence	TTTGCTGCTAACACTTGAGACAGAG
TPD53	Sence	GCCCATCTCTGCCTGTGCTTA
	Antisence	TCAAGTGGTCCATCATCAACACAA
TPD54	Sence	ACTCCATCCGCCACTCAATAAGTA
	Antisence	GGTCCCAACTCGGTCCTCAA
b-actin	Sence	TGGCACCCAGCACAATGAA
	Antisence	CTAAGTCATAGTCCGCCTAGAAGCA
18s ribosomal	Sence	GCCCATCTCTGCCTGTGCTTA
	Antisence	TCAAGTGGTCCATCATCAACACAA
